# Supplementary material for: Psychometric properties of the brief self-report questionnaire for screening putative pre-psychotic states and validation of clinical utility in young adult
Source: PLoS One. 2021 Jun 17;16(6):e0251915. doi: 10.1371/journal.pone.0251915 (PMC8211275; doi:10.1371/journal.pone.0251915)
Supplement: S1 Dataset — (XLS) [file pone.0251915.s001.xls]

## Sheet: Data
ID	Gender	Department	College	Grade	SP1	SP2	SP3	SP4	SP5	SP6	SP7	SP8	SP9	SP10	SP11	SP12	SP13	SP14	SP15	R2	R5	R6	R8	R9	E14	E25	Self Esteem	Personality	Extraversion	Neuroticism	Daily Disturbance	Score	SCL	SCL_Tscore	Somatic	Obssessional	Interpersonal Sensitivity	Depressio	Anxiety	Hostility	Fear	Delusional Idea	Psychotic	SP total score	Psychotic Positive	meet criterion 1	meet criterion 2	SCL other	Somatic
1	2	Psychology	3	2	0	0	1	1	1	0	0	1	0	0	0	0	0	0	0	3	3	3	2	3	0	0	26	9	5	4	35	78	29	#NULL!	3	8	3	8	2	4	0	0	0	4	0	0	0	1	0
2	2	Psychology	3	2	0	0	1	1	0	1	1	1	1	0	0	0	1	1	0	3	4	3	2	4	0	0	31	18	10	8	46	49	47	#NULL!	3	5	10	10	1	3	6	5	3	8	1	1	0	1	0
3	2	Psychology	3	3	0	0	0	0	1	1	1	1	1	0	0	1	1	1	0	3	2	3	2	3	1	1	27	19	11	8	44	114	150	#NULL!	16	22	19	23	16	5	8	12	15	8	1	1	0	14	0
4	2	Chinese	3	3	0	1	1	1	1	0	1	0	1	1	1	1	0	0	0	2	2	2	2	2	0	1	20	14	7	7	39	98	31	#NULL!	1	8	6	5	1	4	0	3	2	9	1	1	1	1	0
5	1	English	3	3	0	1	0	0	0	0	1	0	0	1	0	0	0	0	0	3	3	3	2	3	1	1	29	16	14	2	39	125	32	#NULL!	3	10	5	5	0	2	1	2	4	3	1	0	1	0	0
6	2	Psychology	3	1	0	0	0	1	0	0	0	0	1	0	0	0	0	0	0	3	3	3	2	4	1	1	32	15	13	2	43	88	45	#NULL!	11	9	1	6	3	4	0	4	3	2	0	0	0	4	0
7	2	Psychology	3	2	0	0	0	0	0	0	0	1	0	0	0	0	0	0	0	2	3	3	2	3	1	1	28	15	13	2	18	39	14	#NULL!	0	6	1	0	5	0	1	1	0	1	0	0	0	0	0
8	2	Psychology	3	2	0	0	0	0	1	0	0	1	1	0	1	0	1	0	0	2	2	2	2	3	0	0	24	4	3	1	15	29	17	#NULL!	0	4	4	5	0	1	1	2	0	5	0	0	0	0	0
9	2	Psychology	3	2	0	1	1	1	1	1	1	1	1	1	1	1	0	0	0	2	2	2	3	2	0	0	18	10	2	8	42	78	145	#NULL!	14	11	22	26	20	12	5	8	14	11	1	1	1	13	0
10	1	Psychology	3	2	0	0	0	0	0	0	0	0	0	0	0	0	0	0	0	2	3	3	2	3	1	1	30	13	11	2	38	38	20	#NULL!	3	6	2	3	1	1	0	1	2	0	0	0	0	1	0
11	2	Communication	6	3	0	0	0	0	0	0	0	0	0	0	0	0	0	0	0	4	4	4	3	4	1	1	39	11	11	0	19	47	27	#NULL!	13	6	0	1	5	0	0	0	2	0	0	0	0	0	0
12	1	Information	2	4	0	1	1	1	1	1	1	0	1	1	1	1	0	1	0	2	2	2	2	2	0	0	20	11	7	4	46	118	152	#NULL!	15	21	17	20	13	8	7	16	22	11	1	1	1	13	0
13	2	Education	4	3	0	0	0	0	0	1	1	0	1	0	0	0	0	0	0	4	4	4	2	4	0	1	38	11	11	0	14	27	14	#NULL!	3	4	0	2	4	1	0	0	0	3	0	0	0	0	0
14	1	Information	2	5	0	0	1	1	1	1	1	1	1	1	1	1	0	0	0	2	2	2	1	3	0	0	22	19	10	9	46	140	166	#NULL!	22	23	15	30	27	7	7	8	19	10	1	1	0	8	0
15	2	Life Science	1	2	0	0	0	0	0	0	1	0	0	0	0	0	0	0	0	3	3	2	3	4	1	1	32	17	13	4	22	54	27	#NULL!	6	9	0	1	1	1	4	4	0	1	0	0	0	1	0
16	1	Life Science	1	2	0	0	0	0	0	0	0	0	1	0	0	0	0	0	0	3	4	4	1	4	1	1	32	13	11	2	34	52	29	#NULL!	4	10	3	3	4	0	1	2	0	1	0	0	0	2	0
17	2	Life Science	1	2	0	0	0	0	0	0	0	0	1	0	0	0	0	0	0	4	3	3	2	4	1	0	33	15	10	5	28	40	24	#NULL!	2	7	1	5	6	1	0	2	0	1	0	0	0	0	0
18	1	Life Science	1	1	0	0	0	0	1	0	1	0	1	0	0	0	1	0	0	4	3	4	2	4	1	1	34	16	12	4	40	77	33	#NULL!	3	11	4	3	4	0	1	2	2	4	0	0	0	3	0
19	1	Life Science	1	4	0	0	0	0	0	0	1	0	1	0	0	0	0	0	0	3	3	3	2	2	0	1	26	14	8	6	46	92	60	#NULL!	0	8	2	10	21	4	4	3	8	2	0	0	0	0	0
20	1	Life Science	1	2	0	1	0	1	1	1	1	0	1	1	0	0	1	1	0	2	3	3	1	3	1	0	28	13	4	9	24	78	23	#NULL!	0	7	0	6	3	0	4	1	2	9	1	1	1	0	0
21	1	Life Science	1	2	0	0	0	0	0	1	0	0	1	0	0	0	0	0	0	2	3	3	2	3	1	1	29	20	14	6	22	54	79	#NULL!	13	16	4	14	5	9	1	3	10	2	0	0	0	4	0
22	1	Life Science	1	2	0	0	0	0	0	1	1	0	1	0	0	0	1	0	0	3	3	3	3	3	1	0	32	19	13	6	46	92	92	#NULL!	12	11	9	13	11	6	7	6	10	4	0	0	0	7	0
23	1	Life Science	1	2	0	0	0	0	0	0	0	0	0	0	0	0	0	0	0	3	3	3	2	4	0	0	32	5	5	0	14	29	7	#NULL!	0	2	0	0	0	2	2	1	0	0	0	0	0	0	0
24	1	Life Science	1	2	1	0	0	1	1	0	1	0	1	0	1	1	0	1	0	3	4	4	1	2	0	0	32	14	4	10	33	53	71	#NULL!	7	16	3	14	6	7	3	6	7	8	1	1	1	2	0
25	2	Life Science	1	2	0	1	0	1	1	0	1	1	0	0	1	0	0	0	0	4	4	3	2	4	0	0	34	12	6	6	24	31	29	#NULL!	1	8	4	4	3	2	2	1	2	6	1	0	1	2	0
26	1	Life Science	1	2	0	0	0	0	1	0	0	0	0	0	0	0	0	0	0	4	4	4	1	4	0	0	37	13	12	1	3	0	5	#NULL!	0	3	1	1	0	0	0	0	0	1	0	0	0	0	0
27	2	Education	4	3	0	0	0	0	0	0	0	0	0	0	0	0	0	0	0	4	4	4	1	4	1	1	34	15	13	2	12	13	3	#NULL!	0	2	0	0	0	0	1	0	0	0	0	0	0	0	0
28	1	Sport	4	3	0	0	0	1	0	0	1	1	1	1	1	0	1	0	0	3	3	3	1	3	0	0	27	10	5	5	32	52	50	#NULL!	6	9	4	12	5	3	3	2	2	7	0	0	0	4	0
29	2	Life Science	1	1	0	0	0	1	0	1	1	1	1	0	0	0	1	1	1	3	3	4	1	2	1	1	27	19	12	7	32	47	66	#NULL!	7	10	11	8	5	6	1	8	6	8	1	1	1	4	0
30	1	Sport	4	3	0	0	0	1	0	0	0	0	0	0	0	0	0	0	0	3	3	3	1	4	1	0	31	19	13	6	46	32	27	#NULL!	2	7	1	8	1	3	0	1	1	1	0	0	0	3	0
31	2	Education	4	3	1	0	0	0	1	1	1	1	0	0	1	0	0	0	0	2	3	2	1	3	0	0	26	12	5	7	24	55	14	#NULL!	1	7	0	2	0	0	0	0	0	6	1	0	1	4	0
32	2	Life Science	1	2	0	1	0	1	1	1	1	1	1	1	1	1	0	0	0	3	3	2	2	3	0	0	26	11	6	5	25	17	18	#NULL!	0	7	2	5	0	1	2	1	0	10	1	1	1	0	0
33	1	Sport	4	3	0	0	0	0	0	0	0	0	0	0	0	0	0	0	0	3	3	3	2	3	0	1	28	16	11	5	43	88	7	#NULL!	1	3	0	1	1	0	1	0	0	0	0	0	0	0	0
34	2	Accounting	2	3	0	0	0	0	1	1	1	1	1	0	0	0	0	0	0	3	3	3	2	3	0	1	31	16	11	5	12	18	18	#NULL!	1	4	6	1	0	0	5	0	0	5	0	0	0	1	0
35	2	Education	4	3	0	0	0	0	1	1	0	0	1	0	0	1	1	0	0	3	3	2	1	3	0	0	26	15	8	7	45	128	41	#NULL!	5	12	4	12	2	3	0	1	2	5	0	0	0	0	0
36	2	Education	4	3	1	0	1	1	0	0	0	0	1	0	0	0	1	0	0	3	3	3	1	3	1	1	28	19	12	7	45	121	50	#NULL!	0	16	9	10	3	6	1	2	3	5	1	0	1	0	0
37	1	Education	4	3	0	0	0	0	0	0	0	0	0	0	0	0	0	0	0	4	4	4	3	4	1	1	39	13	13	0	21	32	4	#NULL!	1	1	0	1	0	1	0	0	0	0	0	0	0	0	0
38	2	Education	4	3	0	0	0	1	0	1	0	0	1	1	0	0	1	0	0	4	3	3	1	2	1	1	29	21	14	7	28	70	93	#NULL!	8	15	13	20	8	13	4	5	2	5	0	0	0	5	0
39	2	Education	4	4	0	0	0	1	0	0	1	0	0	0	1	0	0	0	0	3	3	3	2	4	1	1	30	16	11	5	35	57	27	#NULL!	6	5	3	3	4	3	0	1	1	3	0	0	0	1	0
40	1	Education	4	4	0	0	0	0	0	0	1	0	0	0	0	0	1	0	0	3	3	3	2	3	1	1	29	14	12	2	33	33	18	#NULL!	2	5	0	3	1	4	1	0	1	2	0	0	0	1	0
41	2	Education	4	3	0	1	0	1	1	1	1	1	0	1	0	0	0	0	0	3	4	3	3	4	1	1	37	16	12	4	30	87	94	#NULL!	8	17	12	22	9	8	5	2	2	7	1	0	1	9	0
42	2	Education	4	3	1	0	1	0	0	0	0	1	1	0	0	0	1	0	0	3	3	3	1	3	1	0	27	16	7	9	33	49	25	#NULL!	0	6	3	4	3	2	4	1	0	5	1	0	1	2	0
43	2	Education	4	3	0	0	1	1	1	0	0	1	1	0	1	0	0	0	0	4	4	4	1	4	0	0	36	12	6	6	29	81	57	#NULL!	1	9	9	16	3	1	2	4	4	6	0	0	0	8	0
44	2	Education	4	3	1	0	0	0	0	1	1	0	0	0	0	0	0	0	0	2	3	2	2	4	1	1	31	16	13	3	44	157	41	#NULL!	4	9	6	7	6	0	3	5	1	3	1	0	1	0	0
45	2	Psychology	3	4	0	0	0	1	0	0	0	1	1	0	1	0	0	0	0	4	4	4	3	4	1	0	39	13	10	3	32	46	27	#NULL!	1	6	5	2	4	2	3	2	2	4	0	0	0	0	0
46	2	Chinese	3	4	1	0	0	0	0	0	1	1	0	0	0	1	0	0	0	2	2	2	2	2	0	0	25	9	6	3	12	16	13	#NULL!	1	2	1	2	1	0	5	0	1	4	1	0	1	0	0
47	1	Tourism	2	4	0	0	0	0	1	0	0	1	0	0	0	0	0	0	1	3	4	3	2	3	1	1	33	15	12	3	27	49	13	#NULL!	1	6	2	1	1	0	1	0	1	3	1	0	1	0	0
48	1	Psychology	3	4	0	0	0	0	0	0	0	0	0	0	0	1	0	0	0	2	4	4	2	3	0	1	33	7	7	0	35	60	24	#NULL!	5	9	2	3	1	3	1	0	0	1	0	0	0	0	0
49	1	Enterprise	2	4	0	0	1	1	1	0	0	0	1	0	0	0	1	0	0	2	3	2	1	3	0	1	28	14	8	6	45	115	74	#NULL!	3	14	9	20	3	7	1	8	6	5	0	0	0	3	0
50	2	Chinese	3	4	1	0	1	1	0	1	1	1	1	1	0	0	1	0	0	3	3	2	2	3	1	1	27	19	13	6	34	54	81	#NULL!	5	16	10	20	7	6	6	0	8	9	1	1	1	3	0
51	2	Chinese	3	4	0	1	1	1	0	0	0	0	1	1	0	0	0	0	0	4	4	3	2	3	0	1	35	13	9	4	38	98	103	#NULL!	12	17	10	15	16	4	5	4	12	5	1	0	1	8	0
52	1	Psychology	3	4	1	0	0	1	1	0	0	1	1	0	0	0	0	0	1	2	3	3	1	3	0	0	28	11	7	4	32	64	31	#NULL!	0	8	1	8	2	6	0	0	1	6	1	0	1	5	0
53	1	Psychology	3	3	0	0	0	0	0	0	0	0	1	0	0	0	0	0	0	4	4	4	3	4	1	1	39	14	14	0	46	18	4	#NULL!	0	3	0	0	0	0	0	0	0	1	0	0	0	1	0
54	1	Psychology	3	3	0	0	0	0	1	0	0	0	1	0	0	1	0	0	0	2	4	3	1	3	0	0	28	12	5	7	11	10	7	#NULL!	0	4	0	0	0	1	0	0	2	3	0	0	0	0	0
55	2	Psychology	3	4	1	1	1	1	1	1	0	1	0	1	0	1	0	1	0	2	3	3	2	2	0	0	27	14	4	10	44	129	118	#NULL!	10	27	17	20	16	11	3	1	8	10	1	1	1	5	0
56	2	Psychology	3	2	1	0	0	0	1	0	0	1	1	1	0	0	1	0	0	3	4	4	1	4	0	1	33	16	10	6	38	85	37	#NULL!	6	15	7	2	2	1	2	1	1	6	1	0	1	0	0
57	2	Psychology	3	4	0	0	0	0	0	0	0	0	0	0	0	0	0	0	0	3	3	3	3	4	1	0	32	9	7	2	24	24	13	#NULL!	5	2	2	0	1	0	0	0	3	0	0	0	0	0	0
58	1	Sport	4	3	0	0	0	1	0	1	0	0	1	0	0	0	0	0	0	3	4	3	2	3	1	1	32	17	13	4	38	74	64	#NULL!	4	11	10	8	4	3	2	7	6	3	0	0	0	9	0
59	1	Chemistry	1	2	1	1	0	1	1	0	1	0	1	1	0	1	0	0	0	3	3	3	2	3	0	0	29	13	5	8	44	111	44	#NULL!	2	19	4	7	3	4	3	0	1	8	1	1	1	1	0
60	2	Chinese	3	1	1	1	1	1	0	1	1	1	1	1	1	1	0	1	0	2	2	1	2	2	0	0	20	12	3	9	38	127	138	#NULL!	10	18	19	34	19	7	7	8	10	12	1	1	1	6	0
61	2	Chinese	3	2	0	0	0	1	0	0	0	0	1	1	0	0	0	0	0	3	3	4	2	3	0	1	28	20	13	7	41	75	23	#NULL!	2	8	4	6	0	0	0	1	1	3	0	0	0	1	0
62	1	Psychology	3	2	0	0	0	1	1	0	1	0	1	0	0	1	0	1	0	2	2	3	3	2	0	0	27	9	5	4	43	84	40	#NULL!	4	12	7	7	3	2	0	3	0	6	0	0	0	2	0
63	1	Psychology	3	3	0	1	1	1	0	0	1	0	1	1	1	0	0	0	0	3	3	2	2	2	0	0	24	13	8	5	37	94	91	#NULL!	2	17	12	22	7	7	2	9	9	7	1	0	1	4	0
64	2	Life Science	1	4	0	0	0	1	0	1	0	0	1	1	0	1	0	0	0	3	3	3	2	3	0	0	29	14	8	6	43	118	32	#NULL!	2	15	2	3	0	1	0	3	2	5	0	0	0	4	0
65	2	Life Science	1	2	0	0	0	0	1	0	1	1	1	0	0	0	0	0	0	3	3	3	3	3	1	0	30	12	10	2	21	53	14	#NULL!	0	6	2	5	1	0	0	0	0	4	0	0	0	0	0
66	2	Life Science	1	4	0	0	0	1	1	0	0	0	1	1	1	0	1	0	0	3	3	3	1	3	0	0	28	15	8	7	46	87	97	#NULL!	7	23	10	26	6	7	3	4	3	6	0	0	0	8	0
67	2	Life Science	1	4	0	1	1	1	0	0	0	0	1	1	0	1	1	1	0	2	3	2	1	3	1	1	24	21	10	11	40	105	165	#NULL!	17	23	19	27	16	15	13	6	17	8	1	1	1	12	0
68	1	Electrical Engineering	1	3	0	0	0	0	0	0	0	0	0	0	0	0	0	0	0	4	4	4	2	3	1	1	31	11	11	0	14	16	7	#NULL!	3	4	0	0	0	0	0	0	0	0	0	0	0	0	0
69	2	Psychology	3	3	0	0	1	1	1	0	0	1	1	0	0	0	0	0	0	3	3	3	2	3	0	0	30	14	8	6	36	75	39	#NULL!	0	16	7	8	3	2	1	2	0	5	0	0	0	0	0
70	1	Psychology	3	3	0	1	1	1	1	0	1	1	1	1	0	0	1	0	0	2	2	2	2	2	1	0	22	17	10	7	42	67	41	#NULL!	0	14	5	12	0	2	2	2	3	9	1	1	1	1	0
71	1	Enterprise	2	3	0	1	1	1	1	0	1	1	1	1	1	1	0	0	0	2	2	2	4	3	1	0	27	15	8	7	46	137	61	#NULL!	2	14	4	32	0	1	1	2	0	10	1	1	1	5	0
72	1	Life Science	1	2	0	0	0	0	0	0	0	0	1	0	0	1	0	0	0	2	3	3	2	3	1	1	31	12	11	1	20	33	8	#NULL!	3	1	1	0	0	0	2	0	0	2	0	0	0	1	0
73	2	Life Science	1	2	0	1	0	0	1	1	1	0	0	1	1	0	0	0	0	3	2	3	3	3	0	0	28	6	6	0	12	37	11	#NULL!	5	1	0	4	0	0	0	0	0	6	1	0	1	1	0
74	1	Information	1	2	0	0	0	0	0	1	0	0	0	0	0	0	0	0	0	3	4	4	4	4	1	1	34	14	11	3	46	76	9	#NULL!	2	2	0	1	0	0	0	2	0	1	0	0	0	2	0
75	1	Life Science	1	1	0	0	0	0	1	1	1	1	0	0	1	0	1	1	0	2	3	3	2	3	0	1	27	14	6	8	41	45	54	#NULL!	5	13	6	5	6	4	2	7	3	7	0	0	0	3	0
76	1	Life Science	1	2	1	0	1	0	1	0	1	0	0	0	0	1	0	0	0	4	4	4	3	4	0	0	38	6	3	3	29	57	21	#NULL!	0	9	0	4	0	1	3	1	0	5	1	0	1	3	0
77	2	Life Science	1	1	0	0	0	0	0	0	0	0	0	0	0	0	0	0	0	3	4	4	2	4	1	1	36	11	11	0	9	6	1	#NULL!	0	0	1	0	0	0	0	0	0	0	0	0	0	0	0
78	2	Information	2	3	0	0	0	0	1	0	0	1	1	0	1	1	0	0	0	3	3	3	2	3	0	0	29	5	2	3	38	83	52	#NULL!	8	17	6	4	3	1	0	2	3	5	0	0	0	8	0
79	1	Psychology	3	3	0	0	0	0	0	0	0	0	1	0	1	1	0	0	0	2	3	2	1	3	1	1	29	13	12	1	36	66	5	#NULL!	0	2	3	0	0	0	0	0	0	3	0	0	0	0	0
80	2	Music	5	1	0	0	0	1	0	0	0	0	0	1	1	0	0	0	0	4	4	4	2	3	1	1	33	18	12	6	38	79	82	#NULL!	2	12	11	16	9	7	3	7	9	3	0	0	0	6	0
81	1	Life Science	1	4	0	0	0	0	1	0	1	0	1	0	0	0	0	0	0	3	3	4	2	3	1	1	32	17	11	6	28	73	55	#NULL!	0	14	8	13	1	2	2	7	4	3	0	0	0	4	0
82	1	Psychology	3	4	1	1	1	1	1	1	1	1	1	1	1	1	1	1	1	2	2	2	2	2	0	0	20	15	4	11	43	116	170	#NULL!	21	23	17	30	24	8	7	8	19	15	1	1	1	13	0
83	2	Psychology	3	4	0	0	0	0	0	0	0	0	1	1	0	0	0	0	0	3	3	2	3	3	1	1	29	17	12	5	40	77	28	#NULL!	2	8	2	5	4	1	2	0	4	2	0	0	0	0	0
84	2	Psychology	3	3	1	1	0	1	1	1	1	1	0	0	0	1	1	0	0	2	3	2	2	3	0	0	24	16	7	9	46	118	50	#NULL!	3	7	10	12	3	4	4	3	2	9	1	1	1	2	0
85	2	Psychology	3	3	0	0	0	0	0	1	0	0	1	0	0	0	0	0	0	3	3	3	3	2	1	1	31	13	12	1	20	50	24	#NULL!	0	7	4	3	3	1	0	3	2	2	0	0	0	1	0
86	2	Psychology	3	3	1	1	1	0	0	1	1	0	0	1	0	0	1	1	1	2	3	2	1	3	1	1	25	20	10	10	45	139	149	#NULL!	18	26	15	23	14	14	6	7	11	9	1	1	1	15	0
87	1	Psychology	3	3	0	0	0	1	0	0	0	1	1	1	0	0	0	1	1	2	2	2	2	2	1	1	23	20	13	7	34	85	49	#NULL!	2	13	7	7	6	3	1	3	4	6	1	0	1	3	0
88	1	Psychology	3	3	1	1	1	0	1	1	1	0	1	1	1	1	0	1	0	3	3	3	1	3	1	1	28	21	11	10	39	86	83	#NULL!	3	17	13	14	9	5	3	9	7	11	1	1	1	3	0
89	2	Psychology	3	3	1	1	1	1	1	1	1	1	1	1	0	1	0	1	0	1	3	1	2	2	0	0	22	12	1	11	35	91	43	#NULL!	1	8	7	9	5	2	3	2	5	12	1	1	1	1	0
90	1	Psychology	3	3	1	0	0	1	1	1	0	0	1	1	1	1	0	0	0	2	3	2	3	2	0	0	27	13	5	8	38	64	57	#NULL!	7	7	8	6	15	2	4	1	4	8	1	1	1	3	0
91	1	Psychology	3	3	0	1	0	0	0	0	1	1	1	1	0	0	0	0	0	2	2	2	1	2	1	1	21	23	13	10	36	106	46	#NULL!	0	8	9	8	3	5	4	1	4	5	1	0	1	4	0
92	2	Psychology	3	3	0	0	0	1	0	0	1	1	1	0	0	0	0	0	0	2	4	4	2	4	1	1	31	16	11	5	44	78	29	#NULL!	5	9	5	3	5	0	0	1	0	4	0	0	0	1	0
93	2	Psychology	3	3	0	0	1	1	1	0	0	1	0	0	0	0	0	0	0	3	3	2	1	3	0	0	24	14	6	8	34	83	43	#NULL!	4	11	6	10	4	1	3	0	0	4	0	0	0	4	0
94	1	Psychology	3	3	0	0	0	0	0	1	0	0	1	0	0	0	0	0	0	3	3	3	2	3	1	1	33	15	13	2	46	55	55	#NULL!	14	12	5	7	4	3	2	3	2	2	0	0	0	3	0
95	2	Psychology	3	3	0	0	0	1	1	1	1	1	1	0	0	0	0	1	0	3	3	3	2	3	0	0	29	11	5	6	41	89	65	#NULL!	11	8	6	11	2	8	7	3	4	7	0	0	0	5	0
96	2	Psychology	3	3	0	0	0	1	0	0	1	1	1	0	0	0	0	0	0	2	3	3	2	2	1	1	24	20	14	6	30	83	32	#NULL!	4	10	4	7	1	2	0	2	1	4	0	0	0	1	0
97	2	Psychology	3	3	0	0	1	1	0	1	1	1	1	1	0	1	1	0	0	2	3	2	2	2	1	0	25	14	8	6	32	62	57	#NULL!	2	7	13	10	3	6	6	6	3	9	1	1	0	1	0
98	2	Psychology	3	3	0	0	0	1	1	0	0	1	1	0	1	1	0	0	0	3	3	3	2	3	0	0	31	5	5	0	25	20	8	#NULL!	0	4	3	1	0	0	0	0	0	6	0	0	0	0	0
99	2	Psychology	3	3	0	0	0	1	0	1	0	0	1	1	0	0	0	0	0	2	3	2	2	3	1	1	29	24	14	10	46	103	68	#NULL!	1	15	8	14	7	1	10	4	1	4	0	0	0	7	0
100	2	Psychology	3	3	0	0	0	0	0	0	0	0	1	0	0	0	0	0	0	3	4	4	2	4	1	1	35	20	13	7	34	64	40	#NULL!	1	11	4	13	4	3	0	1	1	1	0	0	0	2	0
101	1	Psychology	3	3	0	1	0	0	1	0	1	0	1	1	1	1	0	1	0	3	3	3	1	3	0	0	26	10	5	5	40	66	40	#NULL!	3	9	8	6	4	4	1	1	1	8	1	1	1	3	0
102	1	Psychology	3	3	0	0	0	0	0	1	1	0	1	0	0	0	0	0	1	4	4	4	3	4	1	1	37	20	14	6	37	86	72	#NULL!	16	11	3	6	8	12	0	6	5	4	1	0	1	5	0
103	2	Psychology	3	3	0	0	0	0	1	0	0	1	0	0	1	0	1	0	0	2	2	3	2	3	0	0	23	7	4	3	11	22	21	#NULL!	0	4	9	4	1	0	0	1	2	4	0	0	0	0	0
104	2	Psychology	3	3	0	0	0	0	0	0	0	1	0	0	0	0	0	0	0	2	3	3	2	3	1	1	27	17	12	5	26	39	39	#NULL!	3	13	3	3	10	0	2	2	1	1	0	0	0	2	0
105	2	Psychology	3	3	1	0	0	0	0	0	0	1	1	1	0	0	1	1	0	2	2	2	2	2	0	0	21	21	10	11	33	82	80	#NULL!	15	13	6	12	12	2	6	5	5	6	1	0	1	4	0
106	1	Life Science	1	4	0	0	0	0	0	0	1	0	1	0	0	0	1	1	0	2	3	2	2	3	1	0	27	14	12	2	38	82	46	#NULL!	6	7	9	6	0	0	0	4	4	4	0	0	0	10	0
107	2	Music	5	3	0	0	0	0	1	0	0	1	1	0	0	0	0	0	0	4	3	4	1	3	0	1	32	16	8	8	29	81	25	#NULL!	5	6	2	1	2	6	0	1	0	3	0	0	0	2	0
108	2	Chinese	3	4	0	1	1	1	0	0	0	1	1	1	0	0	0	0	0	2	3	2	1	3	1	1	27	20	12	8	31	105	159	#NULL!	27	35	8	33	25	8	1	6	12	6	1	0	1	4	1
109	2	Life Science	1	4	0	0	1	1	1	0	0	1	1	0	0	0	0	0	0	3	3	2	1	2	1	0	25	21	10	11	40	85	44	#NULL!	7	9	5	12	6	3	0	0	0	5	0	0	0	2	0
110	2	Life Science	1	4	1	0	0	0	1	1	1	1	0	0	0	0	0	0	0	3	3	3	2	3	0	0	29	14	7	7	10	12	35	#NULL!	2	7	3	7	6	2	4	3	0	5	1	0	1	1	0
111	1	Life Science	1	3	1	0	0	0	1	0	0	0	0	0	0	1	0	0	0	3	3	2	2	3	0	0	28	5	1	4	13	20	9	#NULL!	0	4	0	2	1	0	2	0	0	3	1	0	1	0	0
112	1	Life Science	1	2	0	0	0	1	1	1	1	0	0	1	1	0	1	1	0	3	3	3	2	3	0	1	28	15	6	9	33	46	65	#NULL!	7	14	6	8	5	5	3	6	6	8	1	1	0	5	0
113	1	Life Science	1	2	0	0	0	0	0	0	0	0	0	0	0	0	0	0	0	4	4	4	1	4	1	1	37	17	14	3	36	13	0	#NULL!	0	0	0	0	0	0	0	0	0	0	0	0	0	0	0
114	2	Life Science	1	5	0	0	0	1	0	0	1	0	0	0	0	0	0	0	0	3	3	3	2	3	1	1	29	16	14	2	43	18	17	#NULL!	0	3	1	3	0	0	2	5	2	2	0	0	0	1	0
115	2	Life Science	1	2	1	1	0	1	1	0	1	1	1	0	0	1	0	0	0	3	2	2	1	3	1	0	27	16	8	8	34	83	35	#NULL!	5	7	4	6	1	2	2	1	3	8	1	1	1	4	0
116	2	Life Science	1	2	0	0	0	0	0	0	0	0	0	0	0	0	0	0	0	3	4	4	2	4	1	1	36	14	14	0	6	10	4	#NULL!	0	0	1	1	0	0	2	0	0	0	0	0	0	0	0
117	2	Life Science	1	2	1	0	0	1	0	1	0	1	0	0	0	1	1	1	0	2	3	2	2	3	1	0	27	16	9	7	34	108	108	#NULL!	13	22	14	16	13	5	4	7	9	7	1	0	1	5	0
118	2	Life Science	1	2	0	0	0	1	0	0	0	1	1	0	0	0	0	0	1	3	3	3	1	3	1	1	28	18	12	6	23	25	22	#NULL!	7	5	2	1	0	2	1	1	0	4	1	0	1	3	0
119	2	Life Science	1	2	1	0	0	0	0	0	0	1	1	0	0	1	0	0	0	2	2	2	2	3	1	0	26	10	6	4	43	45	25	#NULL!	2	5	6	2	2	1	3	2	0	4	1	0	1	2	0
120	2	Life Science	1	3	0	0	0	0	0	0	0	0	1	1	0	0	0	0	0	2	3	3	1	3	1	1	28	12	11	1	40	77	39	#NULL!	2	11	6	8	3	2	0	3	0	2	0	0	0	4	0
121	1	Life Science	1	4	1	1	0	0	0	0	1	1	1	0	1	1	0	1	0	2	3	3	2	3	1	0	28	10	3	7	46	108	97	#NULL!	11	16	9	14	10	4	7	9	4	8	1	1	1	13	0
122	1	Life Science	1	3	1	0	0	0	0	0	1	1	1	0	0	1	0	0	0	3	3	3	2	3	0	0	29	17	9	8	46	83	26	#NULL!	2	8	2	4	2	3	3	1	1	5	1	0	1	0	0
123	2	Life Science	1	4	1	0	1	1	0	0	0	0	1	1	0	0	1	0	0	2	3	2	1	2	1	1	24	15	11	4	33	53	41	#NULL!	3	9	5	8	7	2	3	2	1	6	1	0	1	1	0
124	1	Life Science	1	4	0	1	1	1	1	0	1	0	1	0	1	0	0	0	0	2	1	2	3	2	0	0	24	4	1	3	37	87	89	#NULL!	11	14	8	26	6	7	2	6	5	7	1	0	1	4	0
125	2	Life Science	1	4	0	#NULL!	0	0	0	0	0	0	0	0	0	0	0	0	0	4	4	4	4	4	1	1	39	14	13	1	14	21	11	#NULL!	2	7	0	0	1	0	0	0	1	0	0	0	0	0	0
126	2	Psychology	3	3	0	0	0	0	1	0	1	1	0	0	0	0	0	0	0	3	3	3	2	3	1	0	32	10	7	3	21	25	5	#NULL!	2	2	0	1	0	0	0	0	0	3	0	0	0	0	0
127	2	Psychology	3	3	0	0	0	1	0	1	1	0	1	0	0	0	1	1	1	2	3	2	1	3	1	1	26	22	14	8	40	119	167	#NULL!	10	27	18	20	21	14	14	16	17	7	1	0	1	10	0
128	2	Psychology	3	3	0	0	0	0	1	0	1	0	1	0	0	1	1	1	0	4	4	4	2	4	0	0	37	10	7	3	13	49	40	#NULL!	3	3	11	3	4	6	1	4	4	6	0	0	0	1	0
129	2	Psychology	3	3	0	0	0	0	1	0	0	1	1	0	1	1	0	0	0	2	3	4	1	4	1	0	31	13	11	2	19	43	25	#NULL!	2	5	3	4	7	1	0	0	2	5	0	0	0	1	0
130	2	Education	4	4	0	1	1	1	1	0	0	0	1	1	0	1	0	0	0	3	3	2	2	3	0	0	28	15	7	8	45	124	69	#NULL!	11	18	3	14	6	6	3	2	2	7	1	0	1	4	0
131	2	Special Education	4	5	0	0	0	1	1	0	0	0	0	0	0	0	0	0	1	3	3	4	1	4	1	0	31	13	6	7	32	50	48	#NULL!	9	9	7	1	2	6	3	1	6	3	1	0	1	4	0
132	2	Psychology	3	3	0	0	0	1	0	0	0	1	1	1	0	0	1	1	0	2	3	2	3	3	1	1	28	19	13	6	35	79	79	#NULL!	12	11	6	12	8	8	7	1	7	6	0	0	0	7	0
133	1	Psychology	3	3	1	1	1	1	1	1	1	1	1	1	1	1	1	1	0	3	3	2	1	2	0	0	22	16	5	11	46	175	233	#NULL!	27	32	26	38	35	10	18	14	16	14	1	1	1	17	1
134	1	Psychology	3	3	0	0	1	0	1	1	0	0	1	1	0	0	0	0	1	2	2	2	2	1	1	1	23	20	13	7	23	64	80	#NULL!	1	17	11	25	5	1	3	4	5	6	1	0	1	8	0
135	1	Information	1	5	0	1	1	1	1	1	1	0	0	1	0	1	0	0	0	2	2	2	2	3	0	0	25	13	8	5	36	39	23	#NULL!	0	10	1	6	0	0	1	2	2	8	1	1	1	1	0
136	2	Special Education	4	3	0	0	0	1	0	0	0	0	1	0	0	0	1	0	0	3	4	3	2	3	1	1	30	18	13	5	42	86	48	#NULL!	2	11	9	9	4	3	2	3	2	3	0	0	0	3	0
137	1	Sport	4	4	1	1	0	1	1	0	0	1	1	1	0	1	1	0	0	2	3	3	2	3	0	0	30	13	5	8	16	61	26	#NULL!	0	8	8	1	0	0	3	0	3	9	1	1	1	3	0
138	2	Information	2	3	0	0	0	0	1	0	0	0	0	0	0	0	0	0	0	2	4	3	2	4	1	1	31	15	13	2	11	18	6	#NULL!	0	4	1	0	0	0	0	0	0	1	0	0	0	1	0
139	2	Special Education	4	3	0	0	1	0	0	0	1	0	1	1	0	0	0	0	0	2	3	2	2	3	1	1	27	14	9	5	29	64	46	#NULL!	6	12	2	7	9	6	1	1	1	4	0	0	0	1	0
140	2	Education	4	3	1	0	0	0	1	1	1	1	1	0	1	1	1	1	0	3	2	3	2	3	0	0	29	13	5	8	37	68	84	#NULL!	13	12	13	12	5	4	5	9	6	10	1	1	1	5	0
141	2	Chinese	3	3	0	1	0	0	0	0	0	0	1	1	0	0	0	0	0	3	4	4	2	4	1	1	32	15	9	6	43	83	70	#NULL!	4	14	5	10	8	10	3	6	6	3	1	0	1	4	0
142	1	Art	5	3	1	0	1	1	1	1	1	1	1	1	1	0	1	0	0	3	2	2	1	2	1	0	24	17	8	9	43	149	150	#NULL!	9	27	19	32	18	7	4	11	12	11	1	1	1	11	0
143	1	Education	4	4	0	0	0	0	0	0	0	0	0	0	0	0	0	0	0	3	3	4	3	3	1	1	36	19	14	5	39	96	45	#NULL!	23	4	1	1	4	2	0	1	1	0	0	0	0	8	0
144	1	Electrical Engineering	1	4	0	0	0	0	0	0	0	0	0	0	0	0	0	0	0	4	3	4	2	4	0	1	32	13	11	2	23	24	4	#NULL!	1	2	0	1	0	0	0	0	0	0	0	0	0	0	0
145	2	Natural Resource	7	4	1	0	1	1	0	1	0	0	1	1	0	0	0	0	1	3	2	3	2	3	1	1	27	20	12	8	28	68	173	#NULL!	33	29	10	20	23	13	16	7	14	7	1	0	1	8	1
146	1	Psychology	3	2	0	0	1	0	1	1	1	1	0	1	1	1	0	1	1	2	3	2	2	4	0	1	31	17	9	8	42	105	204	#NULL!	43	23	17	28	20	16	5	12	22	10	1	1	1	18	2
147	2	Psychology	3	2	0	0	0	0	1	0	1	0	1	0	1	1	0	0	0	3	3	3	2	3	0	0	28	14	7	7	35	48	31	#NULL!	6	8	3	5	2	1	3	2	0	5	0	0	0	1	0
148	2	Taiwan Culture	3	2	1	0	0	1	0	0	0	0	1	0	0	1	0	0	0	3	3	3	2	3	1	0	29	10	6	4	37	55	43	#NULL!	4	12	2	7	6	3	3	2	0	4	1	0	1	4	0
149	1	Taiwan Culture	3	2	0	0	0	0	0	0	1	0	0	0	0	0	0	0	0	4	4	4	3	4	0	0	35	9	8	1	25	27	11	#NULL!	0	3	2	1	0	2	0	3	0	1	0	0	0	0	0
150	2	Taiwan Culture	3	2	1	0	0	1	1	1	1	1	1	1	0	0	1	0	0	3	3	2	2	2	0	0	27	16	5	11	45	82	104	#NULL!	18	15	7	19	13	5	11	5	5	9	1	1	1	6	0
151	1	Psychology	3	2	0	1	1	1	1	1	1	0	1	1	0	0	0	0	0	2	2	3	2	3	0	0	26	15	8	7	26	83	42	#NULL!	2	5	5	12	5	2	2	3	4	8	1	1	1	2	0
152	2	Psychology	3	2	0	1	0	1	1	1	1	0	1	0	0	0	0	1	0	2	2	3	1	3	0	0	26	14	5	9	30	55	45	#NULL!	6	10	2	7	3	0	1	5	5	7	1	0	1	6	0
153	2	Psychology	3	2	0	1	0	1	0	1	1	1	1	1	0	0	1	0	0	3	3	2	2	3	1	1	25	16	12	4	37	78	82	#NULL!	11	14	8	13	8	12	2	5	6	8	1	1	1	3	0
154	1	Natural Resource	7	2	0	0	0	0	0	0	0	0	0	0	0	0	0	0	0	4	4	4	2	4	1	1	38	12	12	0	6	8	0	#NULL!	0	0	0	0	0	0	0	0	0	0	0	0	0	0	0
155	1	Electrical Engineering	1	4	0	0	0	1	0	0	0	0	1	1	0	0	0	0	0	4	4	4	2	4	1	1	34	16	13	3	9	21	5	#NULL!	2	3	0	0	0	0	0	0	0	3	0	0	0	0	0
156	1	Communication	6	3	0	0	0	0	0	0	0	0	0	0	0	0	0	0	0	2	2	2	3	2	0	1	24	12	10	2	46	5	2	#NULL!	0	0	0	0	0	0	0	2	0	0	0	0	0	0	0
157	1	Communication	6	4	0	0	0	0	0	1	0	0	0	0	0	0	1	1	1	3	4	3	2	2	1	1	29	22	13	9	43	112	126	#NULL!	16	13	10	25	12	7	4	13	14	4	1	0	1	12	0
158	1	Finance	2	4	1	0	0	0	1	0	1	0	0	1	1	1	1	1	0	2	3	3	4	4	0	0	35	14	7	7	42	98	83	#NULL!	20	17	6	14	8	3	1	6	5	8	1	1	1	3	0
159	1	Art	5	4	1	1	0	0	1	0	0	1	1	0	1	1	1	1	0	3	2	3	2	3	0	0	25	9	5	4	21	67	60	#NULL!	2	17	4	8	6	7	2	6	5	9	1	1	1	3	0
160	2	Psychology	3	2	1	1	0	1	1	0	1	1	1	0	1	1	0	0	0	3	4	4	1	2	0	0	29	11	3	8	43	104	61	#NULL!	2	12	5	10	9	8	3	0	8	9	1	1	1	4	0
161	1	Enterprise	2	4	0	0	0	1	0	0	0	0	1	0	0	0	0	0	0	3	2	3	3	4	1	1	30	15	13	2	29	17	16	#NULL!	0	6	2	0	1	2	1	1	1	2	0	0	0	2	0
162	1	Electrical Engineering	1	5	0	0	0	0	1	0	1	0	0	0	0	0	0	0	0	2	3	3	2	3	1	1	27	17	13	4	39	42	24	#NULL!	1	10	3	2	2	4	0	1	1	2	0	0	0	0	0
163	2	Art	5	5	0	1	1	1	1	1	0	1	1	1	1	1	1	0	0	2	3	3	2	2	0	0	23	12	4	8	46	108	138	#NULL!	23	18	12	26	15	9	9	8	7	11	1	1	1	11	0
164	2	Taiwan Culture	3	2	1	1	1	1	0	1	1	0	1	1	1	0	0	1	0	2	2	2	1	2	1	1	22	22	13	9	44	146	179	#NULL!	9	26	13	36	21	15	13	13	20	10	1	1	1	13	0
165	2	Taiwan Culture	3	2	0	0	0	1	0	0	1	0	1	0	0	0	0	0	0	3	4	4	2	4	1	1	33	17	14	3	21	28	9	#NULL!	1	4	0	2	0	0	0	0	1	3	0	0	0	1	0
166	1	Psychology	3	2	0	0	0	0	0	0	1	0	0	0	0	0	0	0	0	3	3	4	1	3	1	1	29	18	12	6	36	87	42	#NULL!	2	8	4	8	3	4	1	9	1	1	0	0	0	2	0
167	2	Psychology	3	2	0	0	0	0	1	0	1	1	1	0	1	1	0	0	0	3	3	3	3	3	0	0	30	4	3	1	41	70	27	#NULL!	0	7	6	4	4	0	0	3	1	6	0	0	0	2	0
168	2	Taiwan Culture	3	2	0	1	1	1	0	1	1	0	1	1	0	0	1	1	0	3	2	2	1	1	0	0	22	16	7	9	36	120	168	#NULL!	11	30	20	34	16	18	6	12	16	9	1	1	1	5	0
169	1	Taiwan Culture	3	2	0	0	0	0	1	0	1	0	0	0	1	1	0	0	0	2	2	2	2	2	0	0	25	17	8	9	13	65	50	#NULL!	14	3	3	0	0	7	0	3	10	4	0	0	0	10	0
170	2	Taiwan Culture	3	2	1	1	1	1	1	1	1	1	1	1	1	1	1	1	0	2	2	2	2	2	0	0	23	14	3	11	43	123	169	#NULL!	22	25	20	31	17	8	7	14	13	14	1	1	1	12	0
171	2	Taiwan Culture	3	2	1	1	1	0	1	0	1	1	1	1	0	1	1	1	0	3	3	2	3	3	0	0	28	11	2	9	46	76	121	#NULL!	13	26	12	18	14	6	9	8	12	11	1	1	1	3	0
172	1	Education	4	2	0	0	0	0	0	0	0	0	0	0	0	0	0	0	0	3	3	3	2	3	0	0	29	23	12	11	46	92	180	#NULL!	24	20	18	26	20	12	14	12	20	0	0	0	0	14	0
173	1	Natural Resource	7	4	0	0	0	0	0	0	0	0	0	0	1	0	0	0	0	4	4	4	3	2	1	1	32	13	11	2	28	53	11	#NULL!	2	1	3	0	0	1	0	4	0	1	0	0	0	0	0
174	2	Relationship	6	4	0	0	0	0	0	0	0	0	1	1	0	1	0	0	0	4	3	3	1	3	1	1	32	18	13	5	20	59	22	#NULL!	6	3	2	1	5	1	0	0	0	3	0	0	0	4	0
175	2	Psychology	3	2	0	1	1	1	0	0	1	1	1	1	0	0	0	1	0	2	3	2	2	3	1	1	28	19	10	9	39	121	146	#NULL!	34	15	9	26	20	5	8	8	9	8	1	1	1	12	1
176	2	Psychology	3	2	1	1	0	1	1	0	0	1	1	0	1	1	1	0	0	2	2	2	2	3	0	0	23	12	3	9	32	73	140	#NULL!	13	22	17	27	19	14	10	8	7	9	1	1	1	3	0
177	2	Psychology	3	2	1	1	0	0	1	0	1	1	1	1	1	1	0	0	0	2	2	2	1	2	0	0	22	16	6	10	14	17	25	#NULL!	2	9	2	4	0	0	2	0	3	9	1	1	1	3	0
178	2	Psychology	3	2	0	0	1	0	1	0	0	1	0	0	1	0	0	0	0	3	3	2	3	3	0	0	29	4	2	2	40	77	24	#NULL!	3	6	0	5	2	2	0	1	0	4	0	0	0	5	0
179	1	Psychology	3	3	0	0	1	0	1	1	1	1	1	1	1	1	0	0	0	2	2	2	1	1	0	0	19	9	2	7	32	115	117	#NULL!	3	24	20	23	18	5	5	6	10	9	1	1	0	3	0
180	1	Taiwan Culture	3	3	0	0	0	0	0	0	0	0	0	0	0	0	0	0	0	3	3	3	2	3	0	0	30	7	4	3	21	32	7	#NULL!	1	0	4	0	0	0	2	0	0	0	0	0	0	0	0
181	1	Psychology	3	2	0	1	0	1	0	1	1	0	1	0	0	0	1	0	0	3	3	2	2	3	0	1	28	19	12	7	46	87	40	#NULL!	4	5	7	7	3	5	2	6	1	6	1	0	1	0	0
182	2	Tourism	2	2	1	1	0	0	1	1	1	1	1	0	0	0	0	0	0	3	3	3	2	3	1	1	29	14	11	3	25	65	42	#NULL!	0	11	6	7	3	4	1	3	6	7	1	0	1	1	0
183	2	Psychology	3	2	0	0	0	0	0	1	1	1	0	1	0	0	0	0	0	3	3	3	1	3	1	1	30	18	10	8	38	59	52	#NULL!	8	10	7	9	7	2	3	1	3	4	0	0	0	2	0
184	1	Psychology	3	2	1	1	1	1	1	1	1	1	1	1	1	1	1	1	1	2	3	2	2	2	0	0	22	15	4	11	46	131	205	#NULL!	25	25	25	33	22	11	12	13	24	15	1	1	1	15	1
185	2	Psychology	3	2	1	1	1	1	1	1	0	1	1	0	0	1	1	1	0	3	2	4	3	3	0	0	29	12	3	9	43	81	114	#NULL!	8	12	15	22	16	8	11	9	8	11	1	1	1	5	0
186	2	Taiwan Culture	3	2	1	0	1	1	0	0	0	1	1	1	0	0	0	0	0	2	3	2	2	3	1	0	27	18	10	8	30	87	65	#NULL!	9	19	6	8	12	5	1	2	1	6	1	0	1	2	0
187	2	Taiwan Culture	3	2	1	1	1	0	1	0	0	1	1	1	0	1	1	0	1	2	2	2	3	2	0	0	23	12	4	8	35	77	150	#NULL!	21	30	24	15	18	8	9	7	12	10	1	1	1	6	0
188	2	Taiwan Culture	3	2	0	0	0	0	0	0	1	0	1	0	0	0	0	0	0	4	4	4	2	4	1	1	36	16	11	5	29	103	57	#NULL!	13	11	6	8	2	3	3	4	2	2	0	0	0	5	0
189	2	Psychology	3	2	0	0	1	1	1	0	1	0	1	1	0	0	0	0	1	2	3	3	1	3	0	1	24	15	10	5	35	97	100	#NULL!	15	16	11	20	11	11	3	3	6	7	1	0	1	4	0
190	1	Taiwan Culture	3	2	1	1	0	1	1	1	0	1	1	1	1	1	1	1	0	2	3	3	1	3	1	1	26	21	11	10	44	125	149	#NULL!	25	19	13	18	17	9	11	9	17	12	1	1	1	11	1
191	1	Taiwan Culture	3	2	0	0	1	0	0	0	1	0	1	0	1	0	0	0	0	4	4	4	2	4	0	1	36	11	9	2	46	63	56	#NULL!	8	13	3	5	3	4	4	6	3	4	0	0	0	7	0
192	1	Taiwan Culture	3	2	0	0	1	0	0	0	0	0	1	0	0	0	0	0	0	2	3	2	2	3	1	1	28	20	14	6	42	93	84	#NULL!	16	16	5	18	6	6	3	4	5	2	0	0	0	5	0
193	1	Taiwan Culture	3	2	0	0	1	0	1	1	0	1	1	1	1	0	1	1	0	2	3	3	2	3	1	1	28	22	13	9	46	97	88	#NULL!	4	14	11	16	7	7	6	11	7	9	1	1	0	5	0
194	1	Taiwan Culture	3	2	1	1	1	1	1	1	1	1	1	0	1	0	0	0	0	2	3	3	2	2	0	1	24	14	4	10	45	104	58	#NULL!	3	11	7	7	7	5	3	5	8	10	1	1	1	2	0
195	2	Taiwan Culture	3	3	1	1	0	0	1	0	0	1	0	0	0	1	0	0	0	2	3	2	3	3	0	0	33	7	4	3	35	47	30	#NULL!	5	6	5	5	1	1	2	1	3	5	1	0	1	1	0
196	2	Taiwan Culture	3	3	1	0	0	0	1	1	1	1	0	0	0	0	0	0	0	2	3	3	3	2	0	0	24	11	3	8	44	108	70	#NULL!	9	12	4	14	6	11	3	3	5	5	1	0	1	3	0
197	2	Taiwan Culture	3	3	0	1	1	1	1	0	1	1	1	0	0	1	0	0	1	4	4	4	2	4	0	1	34	13	3	10	46	92	180	#NULL!	24	33	18	28	15	12	10	5	20	9	1	1	1	15	0
198	2	Taiwan Culture	3	3	1	0	0	0	0	0	0	0	0	0	0	0	0	0	0	4	1	3	2	4	1	1	28	20	14	6	32	75	21	#NULL!	4	6	0	3	1	5	0	0	0	1	0	0	0	2	0
199	1	Taiwan Culture	3	2	0	0	0	0	1	0	0	0	0	0	0	0	0	0	0	3	4	3	2	3	0	1	32	15	10	5	4	6	6	#NULL!	1	5	0	0	0	0	0	0	0	1	0	0	0	0	0
200	2	Taiwan Culture	3	3	0	0	0	0	0	0	0	0	0	0	0	0	0	0	0	3	3	3	2	3	0	1	29	18	9	9	45	36	10	#NULL!	0	6	0	2	0	0	1	0	0	0	0	0	0	1	0
201	2	Taiwan Culture	3	2	1	0	0	0	0	0	1	1	1	0	0	1	0	1	0	3	3	3	2	3	0	0	28	14	4	10	44	46	29	#NULL!	3	5	4	4	4	3	1	3	1	6	1	0	1	1	0
202	2	Taiwan Culture	3	2	1	1	0	0	0	1	0	1	1	1	0	1	1	0	0	2	3	2	1	3	1	0	25	16	6	10	34	75	44	#NULL!	1	10	8	10	4	2	0	4	2	8	1	1	1	3	0
203	2	Taiwan Culture	3	2	0	0	1	1	0	1	1	0	1	0	0	0	1	1	1	3	3	3	2	4	1	1	31	20	10	10	40	106	142	#NULL!	11	15	14	25	17	15	7	12	19	8	1	1	1	7	0
204	2	Taiwan Culture	3	3	1	0	0	1	0	1	1	1	1	1	1	1	1	0	0	3	3	2	2	3	0	0	29	15	7	8	41	76	56	#NULL!	7	11	8	5	7	2	2	8	3	10	1	1	1	3	0
205	1	Taiwan Culture	3	2	0	0	0	1	1	1	0	0	1	0	0	0	0	0	0	3	4	4	2	4	0	1	33	15	10	5	32	58	40	#NULL!	3	7	6	9	1	6	1	5	0	4	0	0	0	2	0
206	1	Taiwan Culture	3	2	1	0	0	0	0	1	1	0	0	0	1	1	0	0	0	3	4	3	2	4	0	1	36	19	13	6	37	45	10	#NULL!	0	1	0	5	0	4	0	0	0	5	1	0	1	0	0
207	2	Tourism	2	2	1	1	1	1	1	1	1	1	1	1	0	0	0	0	0	2	2	2	2	2	0	1	23	10	2	8	46	154	177	#NULL!	23	28	15	33	22	7	6	11	16	10	1	1	1	16	0
208	2	Art	5	3	0	1	1	1	1	1	0	1	1	1	0	0	0	0	0	3	3	3	1	3	0	1	28	12	6	6	37	129	171	#NULL!	26	33	15	28	17	9	10	12	18	8	1	1	1	3	1
209	1	Taiwan Culture	3	3	1	1	0	0	1	1	1	1	1	1	1	0	0	0	0	2	2	2	2	2	0	0	23	13	4	9	41	119	114	#NULL!	8	22	13	19	17	7	10	5	5	9	1	1	1	8	0
210	2	Enterprise	2	2	1	0	0	1	1	1	0	0	1	0	0	0	1	0	0	3	3	3	1	3	1	0	26	19	12	7	36	72	62	#NULL!	7	13	9	9	7	3	5	3	3	6	1	0	1	3	0
211	2	Taiwan Culture	3	2	0	0	0	0	0	0	0	0	0	0	0	0	0	0	0	4	4	3	2	4	1	1	36	16	14	2	14	14	2	#NULL!	0	0	1	0	1	0	0	0	0	0	0	0	0	0	0
212	2	Taiwan Culture	3	2	0	0	0	1	0	1	1	0	0	0	0	0	1	0	0	2	3	3	2	3	1	1	27	20	10	10	46	133	79	#NULL!	6	20	8	13	8	7	4	4	3	4	0	0	0	6	0
213	1	Taiwan Culture	3	3	0	0	0	0	0	1	0	0	1	0	0	0	0	0	0	3	3	4	2	2	0	1	29	12	9	3	10	16	15	#NULL!	2	3	3	4	0	2	0	0	1	2	0	0	0	0	0
214	2	Psychology	3	2	1	1	1	0	1	1	1	1	1	1	1	1	0	1	1	1	3	1	1	4	0	0	25	11	2	9	38	81	104	#NULL!	12	17	9	21	17	5	2	7	8	13	1	1	1	6	0
215	1	Psychology	3	2	1	0	0	0	1	0	1	1	0	0	1	1	1	0	0	3	3	3	3	3	0	0	30	4	3	1	30	17	20	#NULL!	1	6	6	0	1	0	3	3	0	7	1	0	1	0	0
216	2	Special Education	4	2	0	0	0	0	0	1	1	0	0	0	0	0	0	0	0	3	3	3	1	4	0	1	30	12	11	1	24	23	3	#NULL!	0	0	1	1	0	0	0	1	0	2	0	0	0	0	0
217	1	Taiwan Culture	3	3	0	0	1	1	0	1	1	0	1	1	0	0	0	1	1	2	3	2	2	3	1	1	27	24	14	10	46	88	72	#NULL!	1	17	11	14	9	9	0	3	5	8	1	1	1	3	0
218	2	Psychology	3	2	0	0	0	1	0	1	1	1	1	0	0	0	1	1	1	3	2	3	1	3	1	1	26	17	12	5	43	113	109	#NULL!	12	23	16	21	8	5	3	5	10	8	1	1	1	6	0
219	2	Psychology	3	2	1	1	1	1	1	0	1	1	0	1	0	1	0	0	0	2	2	2	2	2	0	0	22	13	5	8	46	113	171	#NULL!	6	27	20	35	24	14	13	9	11	9	1	1	1	12	0
220	2	Psychology	#NULL!	2	0	0	1	1	0	0	0	1	1	1	0	0	0	0	0	#NULL!	#NULL!	#NULL!	#NULL!	#NULL!	#NULL!	#NULL!	#NULL!	#NULL!	#NULL!	#NULL!	#NULL!	#NULL!	#NULL!	#NULL!	#NULL!	#NULL!	#NULL!	#NULL!	#NULL!	#NULL!	#NULL!	#NULL!	#NULL!	#NULL!	#NULL!	#NULL!	#NULL!	#NULL!	#NULL!
221	2	Psychology	#NULL!	2	0	0	0	0	0	1	0	1	0	1	0	0	0	0	0	#NULL!	#NULL!	#NULL!	#NULL!	#NULL!	#NULL!	#NULL!	#NULL!	#NULL!	#NULL!	#NULL!	#NULL!	#NULL!	#NULL!	#NULL!	#NULL!	#NULL!	#NULL!	#NULL!	#NULL!	#NULL!	#NULL!	#NULL!	#NULL!	#NULL!	#NULL!	#NULL!	#NULL!	#NULL!	#NULL!
222	2	Taiwan Culture	#NULL!	2	0	0	0	1	0	0	1	0	0	0	0	0	0	0	0	#NULL!	#NULL!	#NULL!	#NULL!	#NULL!	#NULL!	#NULL!	#NULL!	#NULL!	#NULL!	#NULL!	#NULL!	#NULL!	#NULL!	#NULL!	#NULL!	#NULL!	#NULL!	#NULL!	#NULL!	#NULL!	#NULL!	#NULL!	#NULL!	#NULL!	#NULL!	#NULL!	#NULL!	#NULL!	#NULL!
223	2	Psychology	#NULL!	3	0	0	0	0	1	0	0	0	0	0	0	0	0	0	0	#NULL!	#NULL!	#NULL!	#NULL!	#NULL!	#NULL!	#NULL!	#NULL!	#NULL!	#NULL!	#NULL!	#NULL!	#NULL!	#NULL!	#NULL!	#NULL!	#NULL!	#NULL!	#NULL!	#NULL!	#NULL!	#NULL!	#NULL!	#NULL!	#NULL!	#NULL!	#NULL!	#NULL!	#NULL!	#NULL!
224	1	Tourism	#NULL!	2	0	0	0	1	1	0	0	0	0	0	0	1	1	0	0	#NULL!	#NULL!	#NULL!	#NULL!	#NULL!	#NULL!	#NULL!	#NULL!	#NULL!	#NULL!	#NULL!	#NULL!	#NULL!	#NULL!	#NULL!	#NULL!	#NULL!	#NULL!	#NULL!	#NULL!	#NULL!	#NULL!	#NULL!	#NULL!	#NULL!	#NULL!	#NULL!	#NULL!	#NULL!	#NULL!
225	1	Psychology	#NULL!	3	1	1	1	1	1	1	1	1	1	1	1	1	1	1	1	#NULL!	#NULL!	#NULL!	#NULL!	#NULL!	#NULL!	#NULL!	#NULL!	#NULL!	#NULL!	#NULL!	#NULL!	#NULL!	#NULL!	#NULL!	#NULL!	#NULL!	#NULL!	#NULL!	#NULL!	#NULL!	#NULL!	#NULL!	#NULL!	#NULL!	#NULL!	#NULL!	#NULL!	#NULL!	#NULL!
226	1	Psychology	#NULL!	2	0	1	0	1	0	0	1	0	1	0	0	1	0	0	0	#NULL!	#NULL!	#NULL!	#NULL!	#NULL!	#NULL!	#NULL!	#NULL!	#NULL!	#NULL!	#NULL!	#NULL!	#NULL!	#NULL!	#NULL!	#NULL!	#NULL!	#NULL!	#NULL!	#NULL!	#NULL!	#NULL!	#NULL!	#NULL!	#NULL!	#NULL!	#NULL!	#NULL!	#NULL!	#NULL!
227	2	Psychology	#NULL!	2	0	0	0	1	0	0	1	0	1	1	0	1	0	0	0	#NULL!	#NULL!	#NULL!	#NULL!	#NULL!	#NULL!	#NULL!	#NULL!	#NULL!	#NULL!	#NULL!	#NULL!	#NULL!	#NULL!	#NULL!	#NULL!	#NULL!	#NULL!	#NULL!	#NULL!	#NULL!	#NULL!	#NULL!	#NULL!	#NULL!	#NULL!	#NULL!	#NULL!	#NULL!	#NULL!
228	2	Taiwan Culture	#NULL!	3	0	0	1	1	0	0	0	0	1	0	0	0	0	1	0	#NULL!	#NULL!	#NULL!	#NULL!	#NULL!	#NULL!	#NULL!	#NULL!	#NULL!	#NULL!	#NULL!	#NULL!	#NULL!	#NULL!	#NULL!	#NULL!	#NULL!	#NULL!	#NULL!	#NULL!	#NULL!	#NULL!	#NULL!	#NULL!	#NULL!	#NULL!	#NULL!	#NULL!	#NULL!	#NULL!
229	2	Taiwan Culture	#NULL!	3	0	0	0	1	0	0	0	0	1	0	0	0	0	0	0	#NULL!	#NULL!	#NULL!	#NULL!	#NULL!	#NULL!	#NULL!	#NULL!	#NULL!	#NULL!	#NULL!	#NULL!	#NULL!	#NULL!	#NULL!	#NULL!	#NULL!	#NULL!	#NULL!	#NULL!	#NULL!	#NULL!	#NULL!	#NULL!	#NULL!	#NULL!	#NULL!	#NULL!	#NULL!	#NULL!
230	1	Taiwan Culture	#NULL!	2	1	0	1	1	1	1	1	1	1	1	1	0	1	1	0	#NULL!	#NULL!	#NULL!	#NULL!	#NULL!	#NULL!	#NULL!	#NULL!	#NULL!	#NULL!	#NULL!	#NULL!	#NULL!	#NULL!	#NULL!	#NULL!	#NULL!	#NULL!	#NULL!	#NULL!	#NULL!	#NULL!	#NULL!	#NULL!	#NULL!	#NULL!	#NULL!	#NULL!	#NULL!	#NULL!
231	2	Psychology	#NULL!	5	0	0	0	0	0	1	0	0	0	0	0	0	0	1	1	#NULL!	#NULL!	#NULL!	#NULL!	#NULL!	#NULL!	#NULL!	#NULL!	#NULL!	#NULL!	#NULL!	#NULL!	#NULL!	#NULL!	#NULL!	#NULL!	#NULL!	#NULL!	#NULL!	#NULL!	#NULL!	#NULL!	#NULL!	#NULL!	#NULL!	#NULL!	#NULL!	#NULL!	#NULL!	#NULL!
232	2	Sport	#NULL!	3	0	0	0	0	0	0	0	1	0	0	0	0	0	0	0	#NULL!	#NULL!	#NULL!	#NULL!	#NULL!	#NULL!	#NULL!	#NULL!	#NULL!	#NULL!	#NULL!	#NULL!	#NULL!	#NULL!	#NULL!	#NULL!	#NULL!	#NULL!	#NULL!	#NULL!	#NULL!	#NULL!	#NULL!	#NULL!	#NULL!	#NULL!	#NULL!	#NULL!	#NULL!	#NULL!
233	2	Information	#NULL!	2	1	0	0	0	1	0	1	0	1	0	0	0	1	0	0	#NULL!	#NULL!	#NULL!	#NULL!	#NULL!	#NULL!	#NULL!	#NULL!	#NULL!	#NULL!	#NULL!	#NULL!	#NULL!	#NULL!	#NULL!	#NULL!	#NULL!	#NULL!	#NULL!	#NULL!	#NULL!	#NULL!	#NULL!	#NULL!	#NULL!	#NULL!	#NULL!	#NULL!	#NULL!	#NULL!
224	2	Special Education	#NULL!	4	0	0	0	0	1	0	1	1	0	0	0	0	0	0	0	#NULL!	#NULL!	#NULL!	#NULL!	#NULL!	#NULL!	#NULL!	#NULL!	#NULL!	#NULL!	#NULL!	#NULL!	#NULL!	#NULL!	#NULL!	#NULL!	#NULL!	#NULL!	#NULL!	#NULL!	#NULL!	#NULL!	#NULL!	#NULL!	#NULL!	#NULL!	#NULL!	#NULL!	#NULL!	#NULL!
225	1	Education	#NULL!	3	1	1	0	1	1	1	1	1	1	0	0	0	1	1	0	#NULL!	#NULL!	#NULL!	#NULL!	#NULL!	#NULL!	#NULL!	#NULL!	#NULL!	#NULL!	#NULL!	#NULL!	#NULL!	#NULL!	#NULL!	#NULL!	#NULL!	#NULL!	#NULL!	#NULL!	#NULL!	#NULL!	#NULL!	#NULL!	#NULL!	#NULL!	#NULL!	#NULL!	#NULL!	#NULL!
236	2	Chinese	#NULL!	2	0	0	0	0	0	0	1	0	0	1	0	1	0	0	0	#NULL!	#NULL!	#NULL!	#NULL!	#NULL!	#NULL!	#NULL!	#NULL!	#NULL!	#NULL!	#NULL!	#NULL!	#NULL!	#NULL!	#NULL!	#NULL!	#NULL!	#NULL!	#NULL!	#NULL!	#NULL!	#NULL!	#NULL!	#NULL!	#NULL!	#NULL!	#NULL!	#NULL!	#NULL!	#NULL!
237	1	Art	#NULL!	3	0	0	1	1	0	0	1	0	1	0	0	0	0	0	0	#NULL!	#NULL!	#NULL!	#NULL!	#NULL!	#NULL!	#NULL!	#NULL!	#NULL!	#NULL!	#NULL!	#NULL!	#NULL!	#NULL!	#NULL!	#NULL!	#NULL!	#NULL!	#NULL!	#NULL!	#NULL!	#NULL!	#NULL!	#NULL!	#NULL!	#NULL!	#NULL!	#NULL!	#NULL!	#NULL!
238	1	Education	#NULL!	4	0	0	0	1	0	0	0	0	1	0	0	0	0	0	0	#NULL!	#NULL!	#NULL!	#NULL!	#NULL!	#NULL!	#NULL!	#NULL!	#NULL!	#NULL!	#NULL!	#NULL!	#NULL!	#NULL!	#NULL!	#NULL!	#NULL!	#NULL!	#NULL!	#NULL!	#NULL!	#NULL!	#NULL!	#NULL!	#NULL!	#NULL!	#NULL!	#NULL!	#NULL!	#NULL!
239	2	Electrical Engineering	#NULL!	3	1	1	1	1	1	0	1	1	1	1	1	1	0	1	0	#NULL!	#NULL!	#NULL!	#NULL!	#NULL!	#NULL!	#NULL!	#NULL!	#NULL!	#NULL!	#NULL!	#NULL!	#NULL!	#NULL!	#NULL!	#NULL!	#NULL!	#NULL!	#NULL!	#NULL!	#NULL!	#NULL!	#NULL!	#NULL!	#NULL!	#NULL!	#NULL!	#NULL!	#NULL!	#NULL!
240	1	Natural Resource	#NULL!	2	0	0	1	1	1	0	0	1	1	1	0	1	0	0	0	#NULL!	#NULL!	#NULL!	#NULL!	#NULL!	#NULL!	#NULL!	#NULL!	#NULL!	#NULL!	#NULL!	#NULL!	#NULL!	#NULL!	#NULL!	#NULL!	#NULL!	#NULL!	#NULL!	#NULL!	#NULL!	#NULL!	#NULL!	#NULL!	#NULL!	#NULL!	#NULL!	#NULL!	#NULL!	#NULL!
241	2	Psychology	#NULL!	2	1	1	1	0	1	0	1	1	1	1	0	0	0	0	0	#NULL!	#NULL!	#NULL!	#NULL!	#NULL!	#NULL!	#NULL!	#NULL!	#NULL!	#NULL!	#NULL!	#NULL!	#NULL!	#NULL!	#NULL!	#NULL!	#NULL!	#NULL!	#NULL!	#NULL!	#NULL!	#NULL!	#NULL!	#NULL!	#NULL!	#NULL!	#NULL!	#NULL!	#NULL!	#NULL!
242	2	Natural Resource	#NULL!	2	0	0	0	1	0	0	0	0	1	0	0	0	0	0	0	#NULL!	#NULL!	#NULL!	#NULL!	#NULL!	#NULL!	#NULL!	#NULL!	#NULL!	#NULL!	#NULL!	#NULL!	#NULL!	#NULL!	#NULL!	#NULL!	#NULL!	#NULL!	#NULL!	#NULL!	#NULL!	#NULL!	#NULL!	#NULL!	#NULL!	#NULL!	#NULL!	#NULL!	#NULL!	#NULL!
243	2	Psychology	#NULL!	2	0	0	1	1	0	1	0	0	1	0	0	0	0	0	0	#NULL!	#NULL!	#NULL!	#NULL!	#NULL!	#NULL!	#NULL!	#NULL!	#NULL!	#NULL!	#NULL!	#NULL!	#NULL!	#NULL!	#NULL!	#NULL!	#NULL!	#NULL!	#NULL!	#NULL!	#NULL!	#NULL!	#NULL!	#NULL!	#NULL!	#NULL!	#NULL!	#NULL!	#NULL!	#NULL!
244	2	Psychology	#NULL!	3	0	0	1	1	0	1	0	0	1	0	0	0	1	0	0	#NULL!	#NULL!	#NULL!	#NULL!	#NULL!	#NULL!	#NULL!	#NULL!	#NULL!	#NULL!	#NULL!	#NULL!	#NULL!	#NULL!	#NULL!	#NULL!	#NULL!	#NULL!	#NULL!	#NULL!	#NULL!	#NULL!	#NULL!	#NULL!	#NULL!	#NULL!	#NULL!	#NULL!	#NULL!	#NULL!
245	2	Taiwan Culture	#NULL!	2	1	0	0	1	1	0	0	1	1	0	1	1	0	0	0	#NULL!	#NULL!	#NULL!	#NULL!	#NULL!	#NULL!	#NULL!	#NULL!	#NULL!	#NULL!	#NULL!	#NULL!	#NULL!	#NULL!	#NULL!	#NULL!	#NULL!	#NULL!	#NULL!	#NULL!	#NULL!	#NULL!	#NULL!	#NULL!	#NULL!	#NULL!	#NULL!	#NULL!	#NULL!	#NULL!
246	2	Taiwan Culture	#NULL!	2	0	0	0	1	0	0	0	0	1	0	0	0	0	0	0	#NULL!	#NULL!	#NULL!	#NULL!	#NULL!	#NULL!	#NULL!	#NULL!	#NULL!	#NULL!	#NULL!	#NULL!	#NULL!	#NULL!	#NULL!	#NULL!	#NULL!	#NULL!	#NULL!	#NULL!	#NULL!	#NULL!	#NULL!	#NULL!	#NULL!	#NULL!	#NULL!	#NULL!	#NULL!	#NULL!
247	2	Taiwan Culture	#NULL!	2	0	0	0	0	0	0	0	0	0	0	0	0	0	0	0	#NULL!	#NULL!	#NULL!	#NULL!	#NULL!	#NULL!	#NULL!	#NULL!	#NULL!	#NULL!	#NULL!	#NULL!	#NULL!	#NULL!	#NULL!	#NULL!	#NULL!	#NULL!	#NULL!	#NULL!	#NULL!	#NULL!	#NULL!	#NULL!	#NULL!	#NULL!	#NULL!	#NULL!	#NULL!	#NULL!
248	1	Psychology	#NULL!	3	0	1	1	1	0	1	1	0	1	1	0	0	1	1	0	#NULL!	#NULL!	#NULL!	#NULL!	#NULL!	#NULL!	#NULL!	#NULL!	#NULL!	#NULL!	#NULL!	#NULL!	#NULL!	#NULL!	#NULL!	#NULL!	#NULL!	#NULL!	#NULL!	#NULL!	#NULL!	#NULL!	#NULL!	#NULL!	#NULL!	#NULL!	#NULL!	#NULL!	#NULL!	#NULL!
249	2	Psychology	#NULL!	2	0	0	0	0	1	1	0	0	0	0	0	0	0	0	0	#NULL!	#NULL!	#NULL!	#NULL!	#NULL!	#NULL!	#NULL!	#NULL!	#NULL!	#NULL!	#NULL!	#NULL!	#NULL!	#NULL!	#NULL!	#NULL!	#NULL!	#NULL!	#NULL!	#NULL!	#NULL!	#NULL!	#NULL!	#NULL!	#NULL!	#NULL!	#NULL!	#NULL!	#NULL!	#NULL!
250	2	Psychology	#NULL!	3	0	0	0	1	0	0	0	1	1	0	0	1	0	0	0	#NULL!	#NULL!	#NULL!	#NULL!	#NULL!	#NULL!	#NULL!	#NULL!	#NULL!	#NULL!	#NULL!	#NULL!	#NULL!	#NULL!	#NULL!	#NULL!	#NULL!	#NULL!	#NULL!	#NULL!	#NULL!	#NULL!	#NULL!	#NULL!	#NULL!	#NULL!	#NULL!	#NULL!	#NULL!	#NULL!
251	2	Natural Resource	#NULL!	2	1	1	0	1	0	0	1	1	0	0	0	1	#NULL!	0	0	#NULL!	#NULL!	#NULL!	#NULL!	#NULL!	#NULL!	#NULL!	#NULL!	#NULL!	#NULL!	#NULL!	#NULL!	#NULL!	#NULL!	#NULL!	#NULL!	#NULL!	#NULL!	#NULL!	#NULL!	#NULL!	#NULL!	#NULL!	#NULL!	#NULL!	#NULL!	#NULL!	#NULL!	#NULL!	#NULL!
252	2	Electrical Engineering	#NULL!	1	1	1	1	1	1	0	1	1	1	1	0	1	0	0	0	#NULL!	#NULL!	#NULL!	#NULL!	#NULL!	#NULL!	#NULL!	#NULL!	#NULL!	#NULL!	#NULL!	#NULL!	#NULL!	#NULL!	#NULL!	#NULL!	#NULL!	#NULL!	#NULL!	#NULL!	#NULL!	#NULL!	#NULL!	#NULL!	#NULL!	#NULL!	#NULL!	#NULL!	#NULL!	#NULL!
253	2	Communication	#NULL!	3	0	1	0	1	1	1	1	0	1	0	1	0	0	0	0	#NULL!	#NULL!	#NULL!	#NULL!	#NULL!	#NULL!	#NULL!	#NULL!	#NULL!	#NULL!	#NULL!	#NULL!	#NULL!	#NULL!	#NULL!	#NULL!	#NULL!	#NULL!	#NULL!	#NULL!	#NULL!	#NULL!	#NULL!	#NULL!	#NULL!	#NULL!	#NULL!	#NULL!	#NULL!	#NULL!
254	1	Communication	#NULL!	2	0	0	0	1	1	0	1	1	1	0	0	0	0	1	0	#NULL!	#NULL!	#NULL!	#NULL!	#NULL!	#NULL!	#NULL!	#NULL!	#NULL!	#NULL!	#NULL!	#NULL!	#NULL!	#NULL!	#NULL!	#NULL!	#NULL!	#NULL!	#NULL!	#NULL!	#NULL!	#NULL!	#NULL!	#NULL!	#NULL!	#NULL!	#NULL!	#NULL!	#NULL!	#NULL!
255	2	Finance	#NULL!	2	0	0	1	#NULL!	0	0	1	0	1	0	0	0	0	0	0	#NULL!	#NULL!	#NULL!	#NULL!	#NULL!	#NULL!	#NULL!	#NULL!	#NULL!	#NULL!	#NULL!	#NULL!	#NULL!	#NULL!	#NULL!	#NULL!	#NULL!	#NULL!	#NULL!	#NULL!	#NULL!	#NULL!	#NULL!	#NULL!	#NULL!	#NULL!	#NULL!	#NULL!	#NULL!	#NULL!
256	2	Electrical Engineering	#NULL!	2	0	0	0	1	0	0	0	1	0	0	0	0	0	0	0	#NULL!	#NULL!	#NULL!	#NULL!	#NULL!	#NULL!	#NULL!	#NULL!	#NULL!	#NULL!	#NULL!	#NULL!	#NULL!	#NULL!	#NULL!	#NULL!	#NULL!	#NULL!	#NULL!	#NULL!	#NULL!	#NULL!	#NULL!	#NULL!	#NULL!	#NULL!	#NULL!	#NULL!	#NULL!	#NULL!
257	2	Psychology	#NULL!	2	0	0	0	0	1	0	1	1	1	0	0	1	0	0	0	#NULL!	#NULL!	#NULL!	#NULL!	#NULL!	#NULL!	#NULL!	#NULL!	#NULL!	#NULL!	#NULL!	#NULL!	#NULL!	#NULL!	#NULL!	#NULL!	#NULL!	#NULL!	#NULL!	#NULL!	#NULL!	#NULL!	#NULL!	#NULL!	#NULL!	#NULL!	#NULL!	#NULL!	#NULL!	#NULL!
258	2	Psychology	#NULL!	2	0	0	0	0	0	1	0	1	0	1	0	0	0	0	0	#NULL!	#NULL!	#NULL!	#NULL!	#NULL!	#NULL!	#NULL!	#NULL!	#NULL!	#NULL!	#NULL!	#NULL!	#NULL!	#NULL!	#NULL!	#NULL!	#NULL!	#NULL!	#NULL!	#NULL!	#NULL!	#NULL!	#NULL!	#NULL!	#NULL!	#NULL!	#NULL!	#NULL!	#NULL!	#NULL!
259	1	Enterprise	#NULL!	2	1	1	1	1	1	1	1	0	1	1	0	1	0	0	0	#NULL!	#NULL!	#NULL!	#NULL!	#NULL!	#NULL!	#NULL!	#NULL!	#NULL!	#NULL!	#NULL!	#NULL!	#NULL!	#NULL!	#NULL!	#NULL!	#NULL!	#NULL!	#NULL!	#NULL!	#NULL!	#NULL!	#NULL!	#NULL!	#NULL!	#NULL!	#NULL!	#NULL!	#NULL!	#NULL!
260	2	Life Science	#NULL!	2	0	0	0	1	0	0	0	1	1	0	0	0	0	0	0	#NULL!	#NULL!	#NULL!	#NULL!	#NULL!	#NULL!	#NULL!	#NULL!	#NULL!	#NULL!	#NULL!	#NULL!	#NULL!	#NULL!	#NULL!	#NULL!	#NULL!	#NULL!	#NULL!	#NULL!	#NULL!	#NULL!	#NULL!	#NULL!	#NULL!	#NULL!	#NULL!	#NULL!	#NULL!	#NULL!
261	2	Life Science	#NULL!	2	0	1	1	1	1	0	1	1	1	0	0	1	0	0	0	#NULL!	#NULL!	#NULL!	#NULL!	#NULL!	#NULL!	#NULL!	#NULL!	#NULL!	#NULL!	#NULL!	#NULL!	#NULL!	#NULL!	#NULL!	#NULL!	#NULL!	#NULL!	#NULL!	#NULL!	#NULL!	#NULL!	#NULL!	#NULL!	#NULL!	#NULL!	#NULL!	#NULL!	#NULL!	#NULL!
262	2	Information	#NULL!	2	0	0	1	1	0	0	0	0	1	1	0	1	0	0	0	#NULL!	#NULL!	#NULL!	#NULL!	#NULL!	#NULL!	#NULL!	#NULL!	#NULL!	#NULL!	#NULL!	#NULL!	#NULL!	#NULL!	#NULL!	#NULL!	#NULL!	#NULL!	#NULL!	#NULL!	#NULL!	#NULL!	#NULL!	#NULL!	#NULL!	#NULL!	#NULL!	#NULL!	#NULL!	#NULL!
263	2	Life Science	#NULL!	3	0	0	1	1	1	0	1	0	1	1	0	0	0	0	#NULL!	#NULL!	#NULL!	#NULL!	#NULL!	#NULL!	#NULL!	#NULL!	#NULL!	#NULL!	#NULL!	#NULL!	#NULL!	#NULL!	#NULL!	#NULL!	#NULL!	#NULL!	#NULL!	#NULL!	#NULL!	#NULL!	#NULL!	#NULL!	#NULL!	#NULL!	#NULL!	#NULL!	#NULL!	#NULL!	#NULL!
264	2	Life Science	#NULL!	1	0	0	0	0	0	0	0	0	0	0	0	0	0	0	0	#NULL!	#NULL!	#NULL!	#NULL!	#NULL!	#NULL!	#NULL!	#NULL!	#NULL!	#NULL!	#NULL!	#NULL!	#NULL!	#NULL!	#NULL!	#NULL!	#NULL!	#NULL!	#NULL!	#NULL!	#NULL!	#NULL!	#NULL!	#NULL!	#NULL!	#NULL!	#NULL!	#NULL!	#NULL!	#NULL!
265	1	Life Science	#NULL!	3	0	0	0	0	1	0	0	0	0	0	0	1	0	0	1	#NULL!	#NULL!	#NULL!	#NULL!	#NULL!	#NULL!	#NULL!	#NULL!	#NULL!	#NULL!	#NULL!	#NULL!	#NULL!	#NULL!	#NULL!	#NULL!	#NULL!	#NULL!	#NULL!	#NULL!	#NULL!	#NULL!	#NULL!	#NULL!	#NULL!	#NULL!	#NULL!	#NULL!	#NULL!	#NULL!
266	2	Information	#NULL!	1	0	0	0	0	0	0	0	0	0	0	0	0	0	0	0	#NULL!	#NULL!	#NULL!	#NULL!	#NULL!	#NULL!	#NULL!	#NULL!	#NULL!	#NULL!	#NULL!	#NULL!	#NULL!	#NULL!	#NULL!	#NULL!	#NULL!	#NULL!	#NULL!	#NULL!	#NULL!	#NULL!	#NULL!	#NULL!	#NULL!	#NULL!	#NULL!	#NULL!	#NULL!	#NULL!
267	2	Psychology	#NULL!	1	0	1	0	0	0	0	1	1	1	1	0	1	0	0	0	#NULL!	#NULL!	#NULL!	#NULL!	#NULL!	#NULL!	#NULL!	#NULL!	#NULL!	#NULL!	#NULL!	#NULL!	#NULL!	#NULL!	#NULL!	#NULL!	#NULL!	#NULL!	#NULL!	#NULL!	#NULL!	#NULL!	#NULL!	#NULL!	#NULL!	#NULL!	#NULL!	#NULL!	#NULL!	#NULL!
268	2	Music	#NULL!	1	0	0	0	0	0	0	0	0	0	0	0	0	0	0	0	#NULL!	#NULL!	#NULL!	#NULL!	#NULL!	#NULL!	#NULL!	#NULL!	#NULL!	#NULL!	#NULL!	#NULL!	#NULL!	#NULL!	#NULL!	#NULL!	#NULL!	#NULL!	#NULL!	#NULL!	#NULL!	#NULL!	#NULL!	#NULL!	#NULL!	#NULL!	#NULL!	#NULL!	#NULL!	#NULL!
269	2	Life Science	#NULL!	4	0	0	0	1	1	0	0	1	1	1	0	1	0	0	0	#NULL!	#NULL!	#NULL!	#NULL!	#NULL!	#NULL!	#NULL!	#NULL!	#NULL!	#NULL!	#NULL!	#NULL!	#NULL!	#NULL!	#NULL!	#NULL!	#NULL!	#NULL!	#NULL!	#NULL!	#NULL!	#NULL!	#NULL!	#NULL!	#NULL!	#NULL!	#NULL!	#NULL!	#NULL!	#NULL!
270	2	Psychology	#NULL!	2	1	1	0	1	1	0	0	1	1	1	0	1	0	0	0	#NULL!	#NULL!	#NULL!	#NULL!	#NULL!	#NULL!	#NULL!	#NULL!	#NULL!	#NULL!	#NULL!	#NULL!	#NULL!	#NULL!	#NULL!	#NULL!	#NULL!	#NULL!	#NULL!	#NULL!	#NULL!	#NULL!	#NULL!	#NULL!	#NULL!	#NULL!	#NULL!	#NULL!	#NULL!	#NULL!
271	2	Psychology	#NULL!	1	1	0	1	1	1	0	0	1	1	1	0	1	0	0	0	#NULL!	#NULL!	#NULL!	#NULL!	#NULL!	#NULL!	#NULL!	#NULL!	#NULL!	#NULL!	#NULL!	#NULL!	#NULL!	#NULL!	#NULL!	#NULL!	#NULL!	#NULL!	#NULL!	#NULL!	#NULL!	#NULL!	#NULL!	#NULL!	#NULL!	#NULL!	#NULL!	#NULL!	#NULL!	#NULL!
272	2	Psychology	#NULL!	2	0	0	1	1	0	1	1	0	1	0	0	0	0	1	1	#NULL!	#NULL!	#NULL!	#NULL!	#NULL!	#NULL!	#NULL!	#NULL!	#NULL!	#NULL!	#NULL!	#NULL!	#NULL!	#NULL!	#NULL!	#NULL!	#NULL!	#NULL!	#NULL!	#NULL!	#NULL!	#NULL!	#NULL!	#NULL!	#NULL!	#NULL!	#NULL!	#NULL!	#NULL!	#NULL!
273	1	Psychology	#NULL!	2	0	0	1	1	0	1	1	1	1	1	0	0	0	0	0	#NULL!	#NULL!	#NULL!	#NULL!	#NULL!	#NULL!	#NULL!	#NULL!	#NULL!	#NULL!	#NULL!	#NULL!	#NULL!	#NULL!	#NULL!	#NULL!	#NULL!	#NULL!	#NULL!	#NULL!	#NULL!	#NULL!	#NULL!	#NULL!	#NULL!	#NULL!	#NULL!	#NULL!	#NULL!	#NULL!
274	2	Natural Resource	#NULL!	1	0	0	0	0	1	1	1	0	0	1	0	0	1	1	0	#NULL!	#NULL!	#NULL!	#NULL!	#NULL!	#NULL!	#NULL!	#NULL!	#NULL!	#NULL!	#NULL!	#NULL!	#NULL!	#NULL!	#NULL!	#NULL!	#NULL!	#NULL!	#NULL!	#NULL!	#NULL!	#NULL!	#NULL!	#NULL!	#NULL!	#NULL!	#NULL!	#NULL!	#NULL!	#NULL!
275	2	Electrical Engineering	#NULL!	1	0	0	1	0	1	0	1	0	1	0	0	0	0	0	0	#NULL!	#NULL!	#NULL!	#NULL!	#NULL!	#NULL!	#NULL!	#NULL!	#NULL!	#NULL!	#NULL!	#NULL!	#NULL!	#NULL!	#NULL!	#NULL!	#NULL!	#NULL!	#NULL!	#NULL!	#NULL!	#NULL!	#NULL!	#NULL!	#NULL!	#NULL!	#NULL!	#NULL!	#NULL!	#NULL!
276	2	Communication	#NULL!	4	1	1	1	1	1	0	0	0	1	1	0	0	0	0	0	#NULL!	#NULL!	#NULL!	#NULL!	#NULL!	#NULL!	#NULL!	#NULL!	#NULL!	#NULL!	#NULL!	#NULL!	#NULL!	#NULL!	#NULL!	#NULL!	#NULL!	#NULL!	#NULL!	#NULL!	#NULL!	#NULL!	#NULL!	#NULL!	#NULL!	#NULL!	#NULL!	#NULL!	#NULL!	#NULL!
277	2	Communication	#NULL!	1	0	0	0	1	0	1	0	0	1	0	0	0	0	0	1	#NULL!	#NULL!	#NULL!	#NULL!	#NULL!	#NULL!	#NULL!	#NULL!	#NULL!	#NULL!	#NULL!	#NULL!	#NULL!	#NULL!	#NULL!	#NULL!	#NULL!	#NULL!	#NULL!	#NULL!	#NULL!	#NULL!	#NULL!	#NULL!	#NULL!	#NULL!	#NULL!	#NULL!	#NULL!	#NULL!
278	1	Finance	#NULL!	#NULL!	0	0	0	0	0	0	0	0	1	0	0	0	0	0	0	#NULL!	#NULL!	#NULL!	#NULL!	#NULL!	#NULL!	#NULL!	#NULL!	#NULL!	#NULL!	#NULL!	#NULL!	#NULL!	#NULL!	#NULL!	#NULL!	#NULL!	#NULL!	#NULL!	#NULL!	#NULL!	#NULL!	#NULL!	#NULL!	#NULL!	#NULL!	#NULL!	#NULL!	#NULL!	#NULL!
279	2	Art	#NULL!	2	0	0	0	1	1	0	0	0	1	0	0	0	0	0	0	#NULL!	#NULL!	#NULL!	#NULL!	#NULL!	#NULL!	#NULL!	#NULL!	#NULL!	#NULL!	#NULL!	#NULL!	#NULL!	#NULL!	#NULL!	#NULL!	#NULL!	#NULL!	#NULL!	#NULL!	#NULL!	#NULL!	#NULL!	#NULL!	#NULL!	#NULL!	#NULL!	#NULL!	#NULL!	#NULL!
280	2	Psychology	#NULL!	4	0	0	0	0	0	0	0	0	0	0	0	0	0	0	1	#NULL!	#NULL!	#NULL!	#NULL!	#NULL!	#NULL!	#NULL!	#NULL!	#NULL!	#NULL!	#NULL!	#NULL!	#NULL!	#NULL!	#NULL!	#NULL!	#NULL!	#NULL!	#NULL!	#NULL!	#NULL!	#NULL!	#NULL!	#NULL!	#NULL!	#NULL!	#NULL!	#NULL!	#NULL!	#NULL!
281	2	Enterprise	#NULL!	4	0	0	0	1	0	0	0	1	1	0	0	0	0	0	0	#NULL!	#NULL!	#NULL!	#NULL!	#NULL!	#NULL!	#NULL!	#NULL!	#NULL!	#NULL!	#NULL!	#NULL!	#NULL!	#NULL!	#NULL!	#NULL!	#NULL!	#NULL!	#NULL!	#NULL!	#NULL!	#NULL!	#NULL!	#NULL!	#NULL!	#NULL!	#NULL!	#NULL!	#NULL!	#NULL!
282	2	Electrical Engineering	#NULL!	2	0	0	1	1	1	0	0	1	1	1	0	0	1	0	0	#NULL!	#NULL!	#NULL!	#NULL!	#NULL!	#NULL!	#NULL!	#NULL!	#NULL!	#NULL!	#NULL!	#NULL!	#NULL!	#NULL!	#NULL!	#NULL!	#NULL!	#NULL!	#NULL!	#NULL!	#NULL!	#NULL!	#NULL!	#NULL!	#NULL!	#NULL!	#NULL!	#NULL!	#NULL!	#NULL!
283	2	Art	#NULL!	2	0	0	0	1	0	1	1	0	1	0	0	0	0	0	0	#NULL!	#NULL!	#NULL!	#NULL!	#NULL!	#NULL!	#NULL!	#NULL!	#NULL!	#NULL!	#NULL!	#NULL!	#NULL!	#NULL!	#NULL!	#NULL!	#NULL!	#NULL!	#NULL!	#NULL!	#NULL!	#NULL!	#NULL!	#NULL!	#NULL!	#NULL!	#NULL!	#NULL!	#NULL!	#NULL!
284	1	Taiwan Culture	#NULL!	2	0	0	0	1	1	1	0	1	1	1	0	0	0	0	0	#NULL!	#NULL!	#NULL!	#NULL!	#NULL!	#NULL!	#NULL!	#NULL!	#NULL!	#NULL!	#NULL!	#NULL!	#NULL!	#NULL!	#NULL!	#NULL!	#NULL!	#NULL!	#NULL!	#NULL!	#NULL!	#NULL!	#NULL!	#NULL!	#NULL!	#NULL!	#NULL!	#NULL!	#NULL!	#NULL!
285	2	Taiwan Culture	#NULL!	3	0	0	0	0	0	1	0	0	0	0	0	0	1	0	0	#NULL!	#NULL!	#NULL!	#NULL!	#NULL!	#NULL!	#NULL!	#NULL!	#NULL!	#NULL!	#NULL!	#NULL!	#NULL!	#NULL!	#NULL!	#NULL!	#NULL!	#NULL!	#NULL!	#NULL!	#NULL!	#NULL!	#NULL!	#NULL!	#NULL!	#NULL!	#NULL!	#NULL!	#NULL!	#NULL!
286	2	Psychology	#NULL!	2	0	0	1	1	0	0	1	0	1	1	1	1	0	1	0	#NULL!	#NULL!	#NULL!	#NULL!	#NULL!	#NULL!	#NULL!	#NULL!	#NULL!	#NULL!	#NULL!	#NULL!	#NULL!	#NULL!	#NULL!	#NULL!	#NULL!	#NULL!	#NULL!	#NULL!	#NULL!	#NULL!	#NULL!	#NULL!	#NULL!	#NULL!	#NULL!	#NULL!	#NULL!	#NULL!
287	2	Sport	#NULL!	3	1	1	1	1	1	1	1	1	1	1	0	1	0	0	0	#NULL!	#NULL!	#NULL!	#NULL!	#NULL!	#NULL!	#NULL!	#NULL!	#NULL!	#NULL!	#NULL!	#NULL!	#NULL!	#NULL!	#NULL!	#NULL!	#NULL!	#NULL!	#NULL!	#NULL!	#NULL!	#NULL!	#NULL!	#NULL!	#NULL!	#NULL!	#NULL!	#NULL!	#NULL!	#NULL!
288	2	Information	#NULL!	2	0	0	0	0	0	0	0	1	0	1	1	1	0	0	0	#NULL!	#NULL!	#NULL!	#NULL!	#NULL!	#NULL!	#NULL!	#NULL!	#NULL!	#NULL!	#NULL!	#NULL!	#NULL!	#NULL!	#NULL!	#NULL!	#NULL!	#NULL!	#NULL!	#NULL!	#NULL!	#NULL!	#NULL!	#NULL!	#NULL!	#NULL!	#NULL!	#NULL!	#NULL!	#NULL!
289	2	Special Education	#NULL!	1	0	0	0	1	1	0	0	1	1	1	0	0	0	0	0	#NULL!	#NULL!	#NULL!	#NULL!	#NULL!	#NULL!	#NULL!	#NULL!	#NULL!	#NULL!	#NULL!	#NULL!	#NULL!	#NULL!	#NULL!	#NULL!	#NULL!	#NULL!	#NULL!	#NULL!	#NULL!	#NULL!	#NULL!	#NULL!	#NULL!	#NULL!	#NULL!	#NULL!	#NULL!	#NULL!
[truncated: 9 more columns]
